# Supplementary material for: The cellular phenotype of cytoplasmic incompatibility in Culex pipiens in the light of cidB diversity
Source: PLoS Pathog. 2018 Oct 15;14(10):e1007364. doi: 10.1371/journal.ppat.1007364 (PMC6201942; doi:10.1371/journal.ppat.1007364)
Supplement: S1 Dataset — (CSV) [file ppat.1007364.s017.csv]

Undeveloped_Embryos	Developed_Embryos	Total_counted_Eggs	Male_Line	Female_Line	Cross	Male_Wolbachia_Group	Female_Wolbachia_Group
46	4	50	Lavar	Harash	Lav_Ha	II	IV
47	3	50	Lavar	Harash	Lav_Ha	II	IV
42	8	50	Lavar	Harash	Lav_Ha	II	IV
47	3	50	Lavar	Harash	Lav_Ha	II	IV
43	7	50	Lavar	Harash	Lav_Ha	II	IV
45	5	50	Lavar	Harash	Lav_Ha	II	IV
32	18	50	Lavar	Harash	Lav_Ha	II	IV
45	5	50	Lavar	Harash	Lav_Ha	II	IV
46	4	50	Lavar	Harash	Lav_Ha	II	IV
39	11	50	Lavar	Harash	Lav_Ha	II	IV
42	8	50	Lavar	Ichkeul_09	Lav_Ich_09	II	IV
34	16	50	Lavar	Ichkeul_09	Lav_Ich_09	II	IV
44	6	50	Lavar	Ichkeul_09	Lav_Ich_09	II	IV
27	23	50	Lavar	Ichkeul_09	Lav_Ich_09	II	IV
42	8	50	Lavar	Ichkeul_09	Lav_Ich_09	II	IV
36	14	50	Lavar	Ichkeul_09	Lav_Ich_09	II	IV
37	13	50	Lavar	Ichkeul_09	Lav_Ich_09	II	IV
31	19	50	Lavar	Ichkeul_09	Lav_Ich_09	II	IV
44	6	50	Lavar	Ichkeul_09	Lav_Ich_09	II	IV
42	8	50	Lavar	Ichkeul_09	Lav_Ich_09	II	IV
47	3	50	Lavar	Ichkeul_13	Lav_Ich_13	II	IV
44	6	50	Lavar	Ichkeul_13	Lav_Ich_13	II	IV
46	4	50	Lavar	Ichkeul_13	Lav_Ich_13	II	IV
46	4	50	Lavar	Ichkeul_13	Lav_Ich_13	II	IV
47	3	50	Lavar	Ichkeul_13	Lav_Ich_13	II	IV
47	3	50	Lavar	Ichkeul_13	Lav_Ich_13	II	IV
46	4	50	Lavar	Ichkeul_13	Lav_Ich_13	II	IV
40	10	50	Lavar	Ichkeul_13	Lav_Ich_13	II	IV
25	25	50	Lavar	Ichkeul_13	Lav_Ich_13	II	IV
48	2	50	Lavar	Ichkeul_13	Lav_Ich_13	II	IV
47	3	50	Lavar	Ichkeul_21	Lav_Ich_21	II	IV
38	12	50	Lavar	Ichkeul_21	Lav_Ich_21	II	IV
41	9	50	Lavar	Ichkeul_21	Lav_Ich_21	II	IV
35	15	50	Lavar	Ichkeul_21	Lav_Ich_21	II	IV
40	10	50	Lavar	Ichkeul_21	Lav_Ich_21	II	IV
36	14	50	Lavar	Ichkeul_21	Lav_Ich_21	II	IV
36	14	50	Lavar	Ichkeul_21	Lav_Ich_21	II	IV
29	21	50	Lavar	Ichkeul_21	Lav_Ich_21	II	IV
36	14	50	Lavar	Ichkeul_21	Lav_Ich_21	II	IV
28	22	50	Lavar	Ichkeul_21	Lav_Ich_21	II	IV
49	1	50	Lavar	Istanbul	Lav_Ist	II	IV
44	6	50	Lavar	Istanbul	Lav_Ist	II	IV
46	4	50	Lavar	Istanbul	Lav_Ist	II	IV
42	8	50	Lavar	Istanbul	Lav_Ist	II	IV
40	10	50	Lavar	Istanbul	Lav_Ist	II	IV
41	9	50	Lavar	Istanbul	Lav_Ist	II	IV
46	4	50	Lavar	Istanbul	Lav_Ist	II	IV
49	1	50	Lavar	Istanbul	Lav_Ist	II	IV
48	2	50	Lavar	Istanbul	Lav_Ist	II	IV
37	13	50	Lavar	Istanbul	Lav_Ist	II	IV
22	28	50	Slab	Harash	Slab_Ha	III	IV
11	39	50	Slab	Harash	Slab_Ha	III	IV
9	41	50	Slab	Harash	Slab_Ha	III	IV
5	45	50	Slab	Harash	Slab_Ha	III	IV
11	39	50	Slab	Harash	Slab_Ha	III	IV
8	42	50	Slab	Harash	Slab_Ha	III	IV
15	35	50	Slab	Harash	Slab_Ha	III	IV
28	22	50	Slab	Harash	Slab_Ha	III	IV
9	41	50	Slab	Harash	Slab_Ha	III	IV
21	29	50	Slab	Harash	Slab_Ha	III	IV
10	40	50	Slab	Ichkeul_09	Slab_Ich_09	III	IV
17	33	50	Slab	Ichkeul_09	Slab_Ich_09	III	IV
27	23	50	Slab	Ichkeul_09	Slab_Ich_09	III	IV
33	17	50	Slab	Ichkeul_09	Slab_Ich_09	III	IV
12	38	50	Slab	Ichkeul_09	Slab_Ich_09	III	IV
10	40	50	Slab	Ichkeul_09	Slab_Ich_09	III	IV
25	25	50	Slab	Ichkeul_09	Slab_Ich_09	III	IV
12	38	50	Slab	Ichkeul_09	Slab_Ich_09	III	IV
17	33	50	Slab	Ichkeul_09	Slab_Ich_09	III	IV
5	45	50	Slab	Ichkeul_09	Slab_Ich_09	III	IV
23	27	50	Slab	Ichkeul_13	Slab_Ich_13	III	IV
6	44	50	Slab	Ichkeul_13	Slab_Ich_13	III	IV
12	38	50	Slab	Ichkeul_13	Slab_Ich_13	III	IV
25	25	50	Slab	Ichkeul_13	Slab_Ich_13	III	IV
14	36	50	Slab	Ichkeul_13	Slab_Ich_13	III	IV
21	29	50	Slab	Ichkeul_13	Slab_Ich_13	III	IV
22	28	50	Slab	Ichkeul_13	Slab_Ich_13	III	IV
16	34	50	Slab	Ichkeul_13	Slab_Ich_13	III	IV
15	35	50	Slab	Ichkeul_13	Slab_Ich_13	III	IV
15	35	50	Slab	Ichkeul_13	Slab_Ich_13	III	IV
9	41	50	Slab	Ichkeul_21	Slab_Ich_21	III	IV
8	42	50	Slab	Ichkeul_21	Slab_Ich_21	III	IV
11	39	50	Slab	Ichkeul_21	Slab_Ich_21	III	IV
6	44	50	Slab	Ichkeul_21	Slab_Ich_21	III	IV
7	43	50	Slab	Ichkeul_21	Slab_Ich_21	III	IV
9	41	50	Slab	Ichkeul_21	Slab_Ich_21	III	IV
3	47	50	Slab	Ichkeul_21	Slab_Ich_21	III	IV
13	37	50	Slab	Ichkeul_21	Slab_Ich_21	III	IV
4	46	50	Slab	Ichkeul_21	Slab_Ich_21	III	IV
13	37	50	Slab	Ichkeul_21	Slab_Ich_21	III	IV
28	22	50	Slab	Istanbul	Slab_Ist	III	IV
6	44	50	Slab	Istanbul	Slab_Ist	III	IV
8	42	50	Slab	Istanbul	Slab_Ist	III	IV
24	26	50	Slab	Istanbul	Slab_Ist	III	IV
5	45	50	Slab	Istanbul	Slab_Ist	III	IV
22	28	50	Slab	Istanbul	Slab_Ist	III	IV
7	43	50	Slab	Istanbul	Slab_Ist	III	IV
2	48	50	Slab	Istanbul	Slab_Ist	III	IV
20	30	50	Slab	Istanbul	Slab_Ist	III	IV
1	49	50	Slab	Istanbul	Slab_Ist	III	IV
16	34	50	Tunis	Harash	Tu_Ha	I	IV
2	48	50	Tunis	Harash	Tu_Ha	I	IV
1	49	50	Tunis	Harash	Tu_Ha	I	IV
5	45	50	Tunis	Harash	Tu_Ha	I	IV
7	43	50	Tunis	Harash	Tu_Ha	I	IV
2	48	50	Tunis	Harash	Tu_Ha	I	IV
23	27	50	Tunis	Harash	Tu_Ha	I	IV
0	50	50	Tunis	Harash	Tu_Ha	I	IV
5	45	50	Tunis	Harash	Tu_Ha	I	IV
14	36	50	Tunis	Harash	Tu_Ha	I	IV
15	35	50	Tunis	Ichkeul_09	Tu_Ich_09	I	IV
18	32	50	Tunis	Ichkeul_09	Tu_Ich_09	I	IV
20	30	50	Tunis	Ichkeul_09	Tu_Ich_09	I	IV
5	45	50	Tunis	Ichkeul_09	Tu_Ich_09	I	IV
6	44	50	Tunis	Ichkeul_09	Tu_Ich_09	I	IV
16	34	50	Tunis	Ichkeul_09	Tu_Ich_09	I	IV
12	38	50	Tunis	Ichkeul_09	Tu_Ich_09	I	IV
25	25	50	Tunis	Ichkeul_09	Tu_Ich_09	I	IV
8	42	50	Tunis	Ichkeul_09	Tu_Ich_09	I	IV
5	45	50	Tunis	Ichkeul_09	Tu_Ich_09	I	IV
10	40	50	Tunis	Ichkeul_13	Tu_Ich_13	I	IV
33	17	50	Tunis	Ichkeul_13	Tu_Ich_13	I	IV
29	21	50	Tunis	Ichkeul_13	Tu_Ich_13	I	IV
26	24	50	Tunis	Ichkeul_13	Tu_Ich_13	I	IV
17	33	50	Tunis	Ichkeul_13	Tu_Ich_13	I	IV
37	13	50	Tunis	Ichkeul_13	Tu_Ich_13	I	IV
30	20	50	Tunis	Ichkeul_13	Tu_Ich_13	I	IV
14	36	50	Tunis	Ichkeul_13	Tu_Ich_13	I	IV
16	34	50	Tunis	Ichkeul_13	Tu_Ich_13	I	IV
23	27	50	Tunis	Ichkeul_13	Tu_Ich_13	I	IV
12	38	50	Tunis	Ichkeul_21	Tu_Ich_21	I	IV
15	35	50	Tunis	Ichkeul_21	Tu_Ich_21	I	IV
22	28	50	Tunis	Ichkeul_21	Tu_Ich_21	I	IV
5	45	50	Tunis	Ichkeul_21	Tu_Ich_21	I	IV
20	30	50	Tunis	Ichkeul_21	Tu_Ich_21	I	IV
3	47	50	Tunis	Ichkeul_21	Tu_Ich_21	I	IV
12	38	50	Tunis	Ichkeul_21	Tu_Ich_21	I	IV
16	34	50	Tunis	Ichkeul_21	Tu_Ich_21	I	IV
12	38	50	Tunis	Ichkeul_21	Tu_Ich_21	I	IV
40	10	50	Tunis	Ichkeul_21	Tu_Ich_21	I	IV
25	25	50	Tunis	Istanbul	Tu_Ist	I	IV
6	44	50	Tunis	Istanbul	Tu_Ist	I	IV
5	45	50	Tunis	Istanbul	Tu_Ist	I	IV
2	48	50	Tunis	Istanbul	Tu_Ist	I	IV
10	40	50	Tunis	Istanbul	Tu_Ist	I	IV
19	31	50	Tunis	Istanbul	Tu_Ist	I	IV
4	46	50	Tunis	Istanbul	Tu_Ist	I	IV
17	33	50	Tunis	Istanbul	Tu_Ist	I	IV
10	40	50	Tunis	Istanbul	Tu_Ist	I	IV
10	40	50	Tunis	Istanbul	Tu_Ist	I	IV
0	50	50	Utique	Harash	Ut_Ha	I	IV
16	34	50	Utique	Harash	Ut_Ha	I	IV
5	45	50	Utique	Harash	Ut_Ha	I	IV
8	42	50	Utique	Harash	Ut_Ha	I	IV
34	16	50	Utique	Harash	Ut_Ha	I	IV
45	5	50	Utique	Harash	Ut_Ha	I	IV
42	8	50	Utique	Harash	Ut_Ha	I	IV
46	4	50	Utique	Harash	Ut_Ha	I	IV
37	13	50	Utique	Harash	Ut_Ha	I	IV
47	3	50	Utique	Harash	Ut_Ha	I	IV
25	25	50	Utique	Ichkeul_09	Ut_Ich_09	I	IV
22	28	50	Utique	Ichkeul_09	Ut_Ich_09	I	IV
15	35	50	Utique	Ichkeul_09	Ut_Ich_09	I	IV
45	5	50	Utique	Ichkeul_09	Ut_Ich_09	I	IV
48	2	50	Utique	Ichkeul_09	Ut_Ich_09	I	IV
27	23	50	Utique	Ichkeul_09	Ut_Ich_09	I	IV
25	25	50	Utique	Ichkeul_09	Ut_Ich_09	I	IV
6	44	50	Utique	Ichkeul_09	Ut_Ich_09	I	IV
17	33	50	Utique	Ichkeul_09	Ut_Ich_09	I	IV
37	13	50	Utique	Ichkeul_09	Ut_Ich_09	I	IV
48	2	50	Utique	Ichkeul_13	Ut_Ich_13	I	IV
47	3	50	Utique	Ichkeul_13	Ut_Ich_13	I	IV
48	2	50	Utique	Ichkeul_13	Ut_Ich_13	I	IV
45	5	50	Utique	Ichkeul_13	Ut_Ich_13	I	IV
10	40	50	Utique	Ichkeul_13	Ut_Ich_13	I	IV
8	42	50	Utique	Ichkeul_13	Ut_Ich_13	I	IV
4	46	50	Utique	Ichkeul_13	Ut_Ich_13	I	IV
15	35	50	Utique	Ichkeul_13	Ut_Ich_13	I	IV
48	2	50	Utique	Ichkeul_13	Ut_Ich_13	I	IV
16	34	50	Utique	Ichkeul_13	Ut_Ich_13	I	IV
19	31	50	Utique	Ichkeul_21	Ut_Ich_21	I	IV
48	2	50	Utique	Ichkeul_21	Ut_Ich_21	I	IV
35	15	50	Utique	Ichkeul_21	Ut_Ich_21	I	IV
25	25	50	Utique	Ichkeul_21	Ut_Ich_21	I	IV
40	10	50	Utique	Ichkeul_21	Ut_Ich_21	I	IV
8	42	50	Utique	Ichkeul_21	Ut_Ich_21	I	IV
22	28	50	Utique	Ichkeul_21	Ut_Ich_21	I	IV
37	13	50	Utique	Ichkeul_21	Ut_Ich_21	I	IV
11	39	50	Utique	Ichkeul_21	Ut_Ich_21	I	IV
37	13	50	Utique	Ichkeul_21	Ut_Ich_21	I	IV
6	44	50	Utique	Istanbul	Ut_Ist	I	IV
20	30	50	Utique	Istanbul	Ut_Ist	I	IV
42	8	50	Utique	Istanbul	Ut_Ist	I	IV
46	4	50	Utique	Istanbul	Ut_Ist	I	IV
31	19	50	Utique	Istanbul	Ut_Ist	I	IV
36	14	50	Utique	Istanbul	Ut_Ist	I	IV
30	20	50	Utique	Istanbul	Ut_Ist	I	IV
40	10	50	Utique	Istanbul	Ut_Ist	I	IV
45	5	50	Utique	Istanbul	Ut_Ist	I	IV
39	11	50	Utique	Istanbul	Ut_Ist	I	IV
50	0	50	Tunis	Ichkeul_13_TC	Tu_Ich_13_TC	I	none
50	0	50	Tunis	Ichkeul_13_TC	Tu_Ich_13_TC	I	none
50	0	50	Tunis	Ichkeul_13_TC	Tu_Ich_13_TC	I	none
50	0	50	Tunis	Ichkeul_13_TC	Tu_Ich_13_TC	I	none
50	0	50	Tunis	Ichkeul_13_TC	Tu_Ich_13_TC	I	none
50	0	50	Tunis	Ichkeul_13_TC	Tu_Ich_13_TC	I	none
50	0	50	Tunis	Ichkeul_13_TC	Tu_Ich_13_TC	I	none
50	0	50	Tunis	Ichkeul_13_TC	Tu_Ich_13_TC	I	none
50	0	50	Tunis	Ichkeul_13_TC	Tu_Ich_13_TC	I	none
50	0	50	Tunis	Ichkeul_13_TC	Tu_Ich_13_TC	I	none
50	0	50	Tunis	Ichkeul_21_TC	Tu_Ich_21_TC	I	none
50	0	50	Tunis	Ichkeul_21_TC	Tu_Ich_21_TC	I	none
50	0	50	Tunis	Ichkeul_21_TC	Tu_Ich_21_TC	I	none
50	0	50	Tunis	Ichkeul_21_TC	Tu_Ich_21_TC	I	none
50	0	50	Tunis	Ichkeul_21_TC	Tu_Ich_21_TC	I	none
50	0	50	Tunis	Ichkeul_21_TC	Tu_Ich_21_TC	I	none
50	0	50	Tunis	Ichkeul_21_TC	Tu_Ich_21_TC	I	none
50	0	50	Tunis	Ichkeul_21_TC	Tu_Ich_21_TC	I	none
50	0	50	Tunis	Ichkeul_21_TC	Tu_Ich_21_TC	I	none
50	0	50	Tunis	Ichkeul_21_TC	Tu_Ich_21_TC	I	none
50	0	50	Tunis	Istanbul_TC	Tu_Ist_TC	I	none
50	0	50	Tunis	Istanbul_TC	Tu_Ist_TC	I	none
50	0	50	Tunis	Istanbul_TC	Tu_Ist_TC	I	none
50	0	50	Tunis	Istanbul_TC	Tu_Ist_TC	I	none
50	0	50	Tunis	Istanbul_TC	Tu_Ist_TC	I	none
50	0	50	Tunis	Istanbul_TC	Tu_Ist_TC	I	none
50	0	50	Tunis	Istanbul_TC	Tu_Ist_TC	I	none
50	0	50	Tunis	Istanbul_TC	Tu_Ist_TC	I	none
50	0	50	Tunis	Istanbul_TC	Tu_Ist_TC	I	none
50	0	50	Tunis	Istanbul_TC	Tu_Ist_TC	I	none
50	0	50	Tunis	Slab_TC	Tu_Slab_TC	I	none
50	0	50	Tunis	Slab_TC	Tu_Slab_TC	I	none
50	0	50	Tunis	Slab_TC	Tu_Slab_TC	I	none
50	0	50	Tunis	Slab_TC	Tu_Slab_TC	I	none
50	0	50	Tunis	Slab_TC	Tu_Slab_TC	I	none
50	0	50	Tunis	Slab_TC	Tu_Slab_TC	I	none
50	0	50	Tunis	Slab_TC	Tu_Slab_TC	I	none
50	0	50	Tunis	Slab_TC	Tu_Slab_TC	I	none
50	0	50	Tunis	Slab_TC	Tu_Slab_TC	I	none
50	0	50	Tunis	Slab_TC	Tu_Slab_TC	I	none
50	0	50	Utique	Slab_TC	Ut_Slab_TC	I	none
50	0	50	Utique	Slab_TC	Ut_Slab_TC	I	none
50	0	50	Utique	Slab_TC	Ut_Slab_TC	I	none
50	0	50	Utique	Slab_TC	Ut_Slab_TC	I	none
50	0	50	Utique	Slab_TC	Ut_Slab_TC	I	none
50	0	50	Utique	Slab_TC	Ut_Slab_TC	I	none
50	0	50	Utique	Slab_TC	Ut_Slab_TC	I	none
50	0	50	Utique	Slab_TC	Ut_Slab_TC	I	none
50	0	50	Utique	Slab_TC	Ut_Slab_TC	I	none
50	0	50	Utique	Slab_TC	Ut_Slab_TC	I	none
50	0	50	Lavar	Slab_TC	Lav_Slab_TC	II	none
50	0	50	Lavar	Slab_TC	Lav_Slab_TC	II	none
50	0	50	Lavar	Slab_TC	Lav_Slab_TC	II	none
50	0	50	Lavar	Slab_TC	Lav_Slab_TC	II	none
50	0	50	Lavar	Slab_TC	Lav_Slab_TC	II	none
50	0	50	Lavar	Slab_TC	Lav_Slab_TC	II	none
50	0	50	Lavar	Slab_TC	Lav_Slab_TC	II	none
50	0	50	Lavar	Slab_TC	Lav_Slab_TC	II	none
50	0	50	Lavar	Slab_TC	Lav_Slab_TC	II	none
50	0	50	Lavar	Slab_TC	Lav_Slab_TC	II	none
50	0	50	Slab	Slab_TC	Slab_Slab_TC	III	none
50	0	50	Slab	Slab_TC	Slab_Slab_TC	III	none
50	0	50	Slab	Slab_TC	Slab_Slab_TC	III	none
50	0	50	Slab	Slab_TC	Slab_Slab_TC	III	none
50	0	50	Slab	Slab_TC	Slab_Slab_TC	III	none
50	0	50	Slab	Slab_TC	Slab_Slab_TC	III	none
50	0	50	Slab	Slab_TC	Slab_Slab_TC	III	none
50	0	50	Slab	Slab_TC	Slab_Slab_TC	III	none
50	0	50	Slab	Slab_TC	Slab_Slab_TC	III	none
50	0	50	Slab	Slab_TC	Slab_Slab_TC	III	none
15	35	50	Sl(wPipI-Tunis)	Harash	Sl(wPipI-Tunis)_Ha	I	IV
11	39	50	Sl(wPipI-Tunis)	Harash	Sl(wPipI-Tunis)_Ha	I	IV
10	40	50	Sl(wPipI-Tunis)	Harash	Sl(wPipI-Tunis)_Ha	I	IV
5	45	50	Sl(wPipI-Tunis)	Harash	Sl(wPipI-Tunis)_Ha	I	IV
7	43	50	Sl(wPipI-Tunis)	Harash	Sl(wPipI-Tunis)_Ha	I	IV
10	40	50	Sl(wPipI-Tunis)	Harash	Sl(wPipI-Tunis)_Ha	I	IV
10	40	50	Sl(wPipI-Tunis)	Harash	Sl(wPipI-Tunis)_Ha	I	IV
9	41	50	Sl(wPipI-Tunis)	Harash	Sl(wPipI-Tunis)_Ha	I	IV
9	41	50	Sl(wPipI-Tunis)	Harash	Sl(wPipI-Tunis)_Ha	I	IV
6	44	50	Sl(wPipI-Tunis)	Harash	Sl(wPipI-Tunis)_Ha	I	IV
4	46	50	Sl(wPipI-Tunis)	Ichkeul_09	Sl(wPipI-Tunis)_Ich_09	I	IV
4	46	50	Sl(wPipI-Tunis)	Ichkeul_09	Sl(wPipI-Tunis)_Ich_09	I	IV
18	32	50	Sl(wPipI-Tunis)	Ichkeul_09	Sl(wPipI-Tunis)_Ich_09	I	IV
12	38	50	Sl(wPipI-Tunis)	Ichkeul_09	Sl(wPipI-Tunis)_Ich_09	I	IV
19	31	50	Sl(wPipI-Tunis)	Ichkeul_09	Sl(wPipI-Tunis)_Ich_09	I	IV
11	39	50	Sl(wPipI-Tunis)	Ichkeul_09	Sl(wPipI-Tunis)_Ich_09	I	IV
5	45	50	Sl(wPipI-Tunis)	Ichkeul_09	Sl(wPipI-Tunis)_Ich_09	I	IV
13	37	50	Sl(wPipI-Tunis)	Ichkeul_09	Sl(wPipI-Tunis)_Ich_09	I	IV
13	37	50	Sl(wPipI-Tunis)	Ichkeul_09	Sl(wPipI-Tunis)_Ich_09	I	IV
13	37	50	Sl(wPipI-Tunis)	Ichkeul_09	Sl(wPipI-Tunis)_Ich_09	I	IV
8	42	50	Sl(wPipI-Tunis)	Ichkeul_13	Sl(wPipI-Tunis)_Ich_13	I	IV
39	11	50	Sl(wPipI-Tunis)	Ichkeul_13	Sl(wPipI-Tunis)_Ich_13	I	IV
23	27	50	Sl(wPipI-Tunis)	Ichkeul_13	Sl(wPipI-Tunis)_Ich_13	I	IV
6	44	50	Sl(wPipI-Tunis)	Ichkeul_13	Sl(wPipI-Tunis)_Ich_13	I	IV
24	26	50	Sl(wPipI-Tunis)	Ichkeul_13	Sl(wPipI-Tunis)_Ich_13	I	IV
17	33	50	Sl(wPipI-Tunis)	Ichkeul_13	Sl(wPipI-Tunis)_Ich_13	I	IV
1	49	50	Sl(wPipI-Tunis)	Ichkeul_13	Sl(wPipI-Tunis)_Ich_13	I	IV
18	32	50	Sl(wPipI-Tunis)	Ichkeul_13	Sl(wPipI-Tunis)_Ich_13	I	IV
49	1	50	Sl(wPipI-Tunis)	Ichkeul_13	Sl(wPipI-Tunis)_Ich_13	I	IV
47	3	50	Sl(wPipI-Tunis)	Ichkeul_13	Sl(wPipI-Tunis)_Ich_13	I	IV
32	18	50	Sl(wPipI-Tunis)	Ichkeul_21	Sl(wPipI-Tunis)_Ich_21	I	IV
20	30	50	Sl(wPipI-Tunis)	Ichkeul_21	Sl(wPipI-Tunis)_Ich_21	I	IV
21	29	50	Sl(wPipI-Tunis)	Ichkeul_21	Sl(wPipI-Tunis)_Ich_21	I	IV
19	31	50	Sl(wPipI-Tunis)	Ichkeul_21	Sl(wPipI-Tunis)_Ich_21	I	IV
21	29	50	Sl(wPipI-Tunis)	Ichkeul_21	Sl(wPipI-Tunis)_Ich_21	I	IV
22	28	50	Sl(wPipI-Tunis)	Ichkeul_21	Sl(wPipI-Tunis)_Ich_21	I	IV
17	33	50	Sl(wPipI-Tunis)	Ichkeul_21	Sl(wPipI-Tunis)_Ich_21	I	IV
3	47	50	Sl(wPipI-Tunis)	Ichkeul_21	Sl(wPipI-Tunis)_Ich_21	I	IV
29	21	50	Sl(wPipI-Tunis)	Ichkeul_21	Sl(wPipI-Tunis)_Ich_21	I	IV
16	34	50	Sl(wPipI-Tunis)	Ichkeul_21	Sl(wPipI-Tunis)_Ich_21	I	IV
11	39	50	Sl(wPipI-Tunis)	Istanbul	Sl(wPipI-Tunis)_Ist	I	IV
2	48	50	Sl(wPipI-Tunis)	Istanbul	Sl(wPipI-Tunis)_Ist	I	IV
4	46	50	Sl(wPipI-Tunis)	Istanbul	Sl(wPipI-Tunis)_Ist	I	IV
5	45	50	Sl(wPipI-Tunis)	Istanbul	Sl(wPipI-Tunis)_Ist	I	IV
15	35	50	Sl(wPipI-Tunis)	Istanbul	Sl(wPipI-Tunis)_Ist	I	IV
12	38	50	Sl(wPipI-Tunis)	Istanbul	Sl(wPipI-Tunis)_Ist	I	IV
7	43	50	Sl(wPipI-Tunis)	Istanbul	Sl(wPipI-Tunis)_Ist	I	IV
0	50	50	Sl(wPipI-Tunis)	Istanbul	Sl(wPipI-Tunis)_Ist	I	IV
4	46	50	Sl(wPipI-Tunis)	Istanbul	Sl(wPipI-Tunis)_Ist	I	IV
19	31	50	Sl(wPipI-Tunis)	Istanbul	Sl(wPipI-Tunis)_Ist	I	IV
