# Supplementary material for: The cellular phenotype of cytoplasmic incompatibility in Culex pipiens in the light of cidB diversity
Source: PLoS Pathog. 2018 Oct 15;14(10):e1007364. doi: 10.1371/journal.ppat.1007364 (PMC6201942; doi:10.1371/journal.ppat.1007364)
Supplement: S2 Dataset — (CSV) [file ppat.1007364.s018.csv]

Line_name	Pool_Number	Wolbachia density (Wsp/Ace-2)
Utique	Utique_Pool_1	14.25
Utique	Utique_Pool_2	13.05
Utique	Utique_Pool_3	35.65
Utique	Utique_Pool_4	23.03
Utique	Utique_Pool_5	17.8
Tunis	Tunis_Pool_1	16.01
Tunis	Tunis_Pool_2	22.11
Tunis	Tunis_Pool_3	23.01
Tunis	Tunis_Pool_4	25.61
Tunis	Tunis_Pool_5	31.99
Lavar	Lavar_Pool_1	4.46
Lavar	Lavar_Pool_2	4.28
Lavar	Lavar_Pool_3	7.52
Lavar	Lavar_Pool_4	6.23
Lavar	Lavar_Pool_5	3.79
Slab	Slab_Pool_1	19.43
Slab	Slab_Pool_3	15.86
Slab	Slab_Pool_4	16.35
Slab	Slab_Pool_5	9.84
