# Supplementary material for: The cellular phenotype of cytoplasmic incompatibility in Culex pipiens in the light of cidB diversity
Source: PLoS Pathog. 2018 Oct 15;14(10):e1007364. doi: 10.1371/journal.ppat.1007364 (PMC6201942; doi:10.1371/journal.ppat.1007364)
Supplement: S3 Dataset — (CSV) [file ppat.1007364.s019.csv]

Line_name	Individual_name	CidA_CNV (cidA/Wsp)	CidB_CNV (cidB/Wsp)	CidA_CidB_ratio (cidA/cidB)
Tunis	Tu1	6.121	5.772	1.061
Tunis	Tu2	6.615	5.598	1.182
Tunis	Tu3	5.76	4.896	1.176
Tunis	Tu4	6.265	5.45	1.15
Tunis	Tu5	6.467	5.231	1.236
Tunis	Tu6	6.245	6.525	0.9572
Tunis	Tu7	6.778	5.306	1.277
Tunis	Tu8	4.504	5.312	0.8478
Tunis	Tu9	6.141	6.514	0.9427
Tunis	Tu10	4.926	5.085	0.9687
Utique	Ut1	4.633	3.714	1.247
Utique	Ut2	4.468	3.584	1.247
Utique	Ut3	4.639	3.706	1.252
Utique	Ut4	4.948	4.209	1.175
Utique	Ut5	5.189	4.254	1.22
Utique	Ut6	5.58	6.095	0.9154
Utique	Ut7	4.778	4.74	1.008
Utique	Ut8	5.466	5.658	0.966
Utique	Ut9	4.934	5.633	0.8759
Utique	Ut10	5.566	5.989	0.9293
Slab	Sl1	4.354	3.239	1.344
Slab	Sl2	4.841	3.679	1.316
Slab	Sl3	4.694	3.759	1.249
Slab	Sl4	5.21	3.628	1.436
Slab	Sl5	5.402	4.252	1.271
Slab	Sl6	4.794	4.607	1.041
Slab	Sl7	4.285	4.607	0.93
Slab	Sl8	4.618	4.417	1.046
Slab	Sl9	3.977	4.451	0.8935
Slab	Sl10	4.677	4.073	1.148
Lavar	Lav1	4.745	3.469	1.368
Lavar	Lav2	6.324	3.63	1.742
Lavar	Lav3	4.747	3.88	1.223
Lavar	Lav4	3.93	3.182	1.235
Lavar	Lav5	4.425	4.161	1.063
Lavar	Lav6	4.557	4.481	1.017
Lavar	Lav7	4.878	5.209	0.9364
Lavar	Lav8	6.198	5.091	1.217
Lavar	Lav9	4.227	3.324	1.272
Lavar	Lav10	5.792	4.972	1.165
