# Supplementary material for: The cellular phenotype of cytoplasmic incompatibility in Culex pipiens in the light of cidB diversity
Source: PLoS Pathog. 2018 Oct 15;14(10):e1007364. doi: 10.1371/journal.ppat.1007364 (PMC6201942; doi:10.1371/journal.ppat.1007364)
Supplement: S4 Dataset — (CSV) [file ppat.1007364.s020.csv]

Line_name	Individual_name	Exp_CidA (cidA/Wsp)	Exp_CidB (cidB/Wsp)	Exp_CidA_over_CidB (cidA/cidB)
Tunis	cDNA_Tu1	0.6274	0.4397	1.427
Tunis	cDNA_Tu2	0.7244	0.5528	1.31
Tunis	cDNA_Tu3	1.21	0.8851	1.367
Tunis	cDNA_Tu4	0.7172	0.512	1.401
Tunis	cDNA_Tu5	0.6098	0.3679	1.657
Tunis	cDNA_Tu6	0.5871	0.5936	0.9889
Tunis	cDNA_Tu6-2	0.8432	0.4989	1.69
Tunis	cDNA_Tu7-2	0.6936	0.3758	1.846
Tunis	cDNA_Tu9-2	0.784	0.4546	1.725
Tunis	cDNA_Tu10-2	0.6893	0.338	2.039
Utique	cDNA_Ut1	0.5162	0.3744	1.379
Utique	cDNA_Ut2	0.5104	0.3441	1.483
Utique	cDNA_Ut3	1.076	0.7542	1.427
Utique	cDNA_Ut4	0.4279	0.4943	0.8657
Utique	cDNA_Ut5	0.9011	0.5701	1.581
Utique	cDNA_Ut6	0.8611	0.5532	1.557
Utique	cDNA_Ut7	0.5857	0.4411	1.328
Utique	cDNA_Ut8	0.442	0.323	1.369
Utique	cDNA_Ut8-2	0.9003	0.4471	2.014
Utique	cDNA_Ut9-2	0.9423	0.5019	1.878
Utique	cDNA_Ut10-2	1.159	0.6083	1.905
Slab	cDNA_Sl1	0.9266	0.5858	1.582
Slab	cDNA_Sl2	0.5307	0.3651	1.454
Slab	cDNA_Sl3	1.204	0.9985	1.206
Slab	cDNA_Sl4	0.8455	0.6054	1.396
Slab	cDNA_Sl5	1.423	0.7257	1.961
Slab	cDNA_Sl6-2	0.6365	0.3858	1.65
Slab	cDNA_Sl7-2	0.9246	0.5825	1.587
Slab	cDNA_Sl8-2	1.085	0.8188	1.325
Slab	cDNA_Sl9-2	0.9298	0.4074	2.282
Slab	cDNA_Sl10-2	0.891	0.5117	1.741
Lavar	cDNA_Lav6	1.315	0.6654	1.976
Lavar	cDNA_Lav1-2	0.7261	0.3909	1.858
Lavar	cDNA_Lav2-2	0.789	0.4877	1.618
Lavar	cDNA_Lav3-2	1.198	0.3881	3.087
Lavar	cDNA_Lav4-2	1.003	0.3269	3.07
Lavar	cDNA_Lav5-2	1.024	0.3846	2.663
Lavar	cDNA_Lav6-2	1.042	0.6221	1.675
Lavar	cDNA_Lav7-2	0.5669	0.2865	1.978
Lavar	cDNA_Lav8-2	1.216	0.7263	1.675
Lavar	cDNA_Lav10-2	0.783	0.4404	1.778
